# Supplementary material for: Humoral and Cellular Immune Responses Against SARS-CoV-2 Following COVID-19 Vaccination in Older Adults: A Systematic Review
Source: Vaccines (Basel). 2025 Aug 12;13(8):852. doi: 10.3390/vaccines13080852 (PMC12389793; doi:10.3390/vaccines13080852)
Supplement: Supplementary file 1 [file vaccines-13-00852-s001.zip]

Archive with 1 entries (1 files):
- vaccines-3763774-supplementary.pdf
